# Supplementary material for: Analysis of Gender Differences in Genetic Risk: Association of TNFAIP3 Polymorphism with Male Childhood-Onset Systemic Lupus Erythematosus in the Japanese Population
Source: PLoS One. 2013 Aug 30;8(8):e72551. doi: 10.1371/journal.pone.0072551 (PMC3758304; doi:10.1371/journal.pone.0072551)
Supplement: Table S1 — Single nucleotide polymorphisms (SNPs) representing the 7 systemic lupus erythematosus (SLE) susceptibility loci genotyped in our study. (XLS) [file pone.0072551.s001.xls]

## Sheet: Table S1
	Table S1: Single nucleotide polymorphisms (SNPs) representing the 7 systemic lupus erythematosus (SLE) susceptibility loci genotyped in our study
	Gene/region		Chromosome		Genotyped SNP		Risk allele
	IRF5		7q32		rs41298401		C
	BLK		8p22-23		rs13277113		A
	STAT4		2q32.2		rs7574865		T
	TNFAIP3		6q23		rs2230926		G
	TNIP1		5q32-33.1		rs7708392		C
	SPP1		4q22		rs9138		A
	ETS1		11q14-23		rs4937333		T
